# Supplementary material for: Examining the molecular basis of coat color in a nocturnal primate family (Lorisidae)
Source: Ecol Evol. 2021 Mar 10;11(9):4442–59. doi: 10.1002/ece3.7338 (PMC8093732; doi:10.1002/ece3.7338)
Supplement: Supplementary file 1 — Supplementary Material [file ECE3-11-4442-s002.xlsx]

## Sheet: Sheet1
Species	Common Name	Image #	Source	Link
Macaca nigra	Crested macaque	1	Commons Wikimedia	https://upload.wikimedia.org/wikipedia/commons/a/a3/Macaca_nigra_in_%C3%96lands_Zoo.jpg
Macaca nigra	Crested macaque	2	Commons Wikimedia	https://upload.wikimedia.org/wikipedia/commons/5/55/Vivarium_Macaca_nigra.JPG
Macaca nigra	Crested macaque	3	Commons Wikimedia	https://upload.wikimedia.org/wikipedia/commons/e/e8/Macaca_nigra_immature_%282%29.JPG
Macaca nigra	Crested macaque	4	Commons Wikimedia	https://upload.wikimedia.org/wikipedia/commons/b/b2/Macaca_nigra_%282%29.jpg
Macaca nigra	Crested macaque	5	Commons Wikimedia	https://upload.wikimedia.org/wikipedia/commons/2/20/Macaca_nigra_2010.JPG
Macaca nigra	Crested macaque	6	Commons Wikimedia	https://upload.wikimedia.org/wikipedia/commons/a/ac/Sulawesi_trsr_DSCN0339_v1.JPG
Macaca nigra	Crested macaque	7	Commons Wikimedia	https://upload.wikimedia.org/wikipedia/commons/4/42/Sulawesi_trsr_DSCN0330_v1.JPG
Macaca nigra	Crested macaque	8	Commons Wikimedia	https://upload.wikimedia.org/wikipedia/commons/f/f9/Crested_Black_Macaque_%284043622666%29.jpg
Macaca nigra	Crested macaque	9	Commons Wikimedia	https://upload.wikimedia.org/wikipedia/commons/d/d4/Crested_Black_Macaque_%28Macaca_nigra%29.jpg
Macaca nigra	Crested macaque	10	Commons Wikimedia	https://upload.wikimedia.org/wikipedia/commons/a/af/Animals_in_Diergaarde_Blijdorp_%285793313283%29.jpg
Macaca mulatta	Rhesus macaque	1	Commons Wikimedia	https://upload.wikimedia.org/wikipedia/commons/d/d6/Rhesus_macaque_%28Macaca_mulatta_mulatta%29%2C_male%2C_Gokarna.jpg
Macaca mulatta	Rhesus macaque	2	Commons Wikimedia	https://upload.wikimedia.org/wikipedia/commons/9/96/Rhesus_Macaque_Macaca_mulatta_by_Dr._Raju_Kasambe_DSCN1715_%2810%29.jpg
Macaca mulatta	Rhesus macaque	3	Commons Wikimedia	https://upload.wikimedia.org/wikipedia/commons/4/42/Rhesus_Macaque_Macaca_mulatta_by_Dr._Raju_Kasambe_DSCN3402_%2826%29.jpg
Macaca mulatta	Rhesus macaque	4	Commons Wikimedia	https://upload.wikimedia.org/wikipedia/commons/e/ef/Macaca_mulatta_%2822861776542%29.jpg
Macaca mulatta	Rhesus macaque	5	Commons Wikimedia	https://upload.wikimedia.org/wikipedia/commons/c/cd/Macaca_mulatta_%2822849412126%29.jpg
Macaca mulatta	Rhesus macaque	6	Commons Wikimedia	https://upload.wikimedia.org/wikipedia/commons/4/41/Macaca_mulatta%2C_Puerto_Rico.jpg
Macaca mulatta	Rhesus macaque	7	Commons Wikimedia	https://upload.wikimedia.org/wikipedia/commons/8/84/Macaca_mulatta_%2822457091437%29.jpg
Macaca mulatta	Rhesus macaque	8	Commons Wikimedia	https://upload.wikimedia.org/wikipedia/commons/7/7a/Macaca_Mulatta_-_Beijing_Zoo_2.JPG
Macaca mulatta	Rhesus macaque	9	BioLib.cz	https://www.biolib.cz/en/image/id112092/
Macaca mulatta	Rhesus macaque	10	BioLib.cz	https://www.biolib.cz/en/image/id126638/
Leontopithecus rosalia	Golden lion tamarin	1	Commons Wikimedia	https://upload.wikimedia.org/wikipedia/commons/5/53/Golden_Lion_Tamarin_Leontopithecus_rosalia.jpg
Leontopithecus rosalia	Golden lion tamarin	2	Commons Wikimedia	https://commons.wikimedia.org/w/index.php?title=Special:Search&limit=20&offset=40&profile=default&search=leontopithecus+rosalia&advancedSearch-current={}&ns0=1&ns6=1&ns12=1&ns14=1&ns100=1&ns106=1#/media/File:Tamarin.monkey.500pix.jpg
Leontopithecus rosalia	Golden lion tamarin	3	Commons Wikimedia	https://commons.wikimedia.org/wiki/File:Leontopithecus_rosalia_(portrait).jpg
Leontopithecus rosalia	Golden lion tamarin	4	Commons Wikimedia	https://commons.wikimedia.org/w/index.php?title=Special:Search&limit=20&offset=40&profile=default&search=leontopithecus+rosalia&advancedSearch-current={}&ns0=1&ns6=1&ns12=1&ns14=1&ns100=1&ns106=1#/media/File:Golden_lion_tamarin_forage.jpg
Leontopithecus rosalia	Golden lion tamarin	5	Commons Wikimedia	https://commons.wikimedia.org/w/index.php?title=Special:Search&limit=20&offset=60&profile=default&search=leontopithecus+rosalia&advancedSearch-current={}&ns0=1&ns6=1&ns12=1&ns14=1&ns100=1&ns106=1#/media/File:Allogrooming_golden_lion_tamarin.jpg
Leontopithecus rosalia	Golden lion tamarin	6	Commons Wikimedia	https://commons.wikimedia.org/w/index.php?title=Special:Search&limit=20&offset=80&profile=default&search=leontopithecus+rosalia&advancedSearch-current={}&ns0=1&ns6=1&ns12=1&ns14=1&ns100=1&ns106=1#/media/File:Golden_lion_tamarin_climbing.jpg
Leontopithecus rosalia	Golden lion tamarin	7	Commons Wikimedia	https://commons.wikimedia.org/w/index.php?title=Special:Search&limit=20&offset=100&profile=default&search=leontopithecus+rosalia&advancedSearch-current={}&ns0=1&ns6=1&ns12=1&ns14=1&ns100=1&ns106=1#/media/File:Golden-lion-tamarin_(14663847872).jpg
Leontopithecus rosalia	Golden lion tamarin	8	Commons Wikimedia	https://commons.wikimedia.org/w/index.php?title=Special:Search&limit=20&offset=100&profile=default&search=leontopithecus+rosalia&advancedSearch-current={}&ns0=1&ns6=1&ns12=1&ns14=1&ns100=1&ns106=1#/media/File:Tu_veux_ma_photo_?_(3881385562).jpg
Leontopithecus rosalia	Golden lion tamarin	9	Commons Wikimedia	https://upload.wikimedia.org/wikipedia/commons/c/cd/ZOO_%C3%9Ast%C3%AD_n_L_-_Exot%C3%A1rium_-_v%C3%BDb%C4%9Bh_lv%C3%AD%C4%8Dka_03.jpg
Leontopithecus rosalia	Golden lion tamarin	10	BioLib.cz	https://www.biolib.cz/en/image/id387661/
Callimico goeldii	Goeldi's marmoset	1	Commons Wikimedia	https://commons.wikimedia.org/w/index.php?search=Callimico+goeldii&title=Special:Search&go=Go&ns0=1&ns6=1&ns12=1&ns14=1&ns100=1&ns106=1#/media/File:Springtamarin_Callimico_goeldii.jpg
Callimico goeldii	Goeldi's marmoset	2	Commons Wikimedia	https://commons.wikimedia.org/w/index.php?search=Callimico+goeldii&title=Special:Search&go=Go&ns0=1&ns6=1&ns12=1&ns14=1&ns100=1&ns106=1#/media/File:Springtamarin.jpg
Callimico goeldii	Goeldi's marmoset	3	Commons Wikimedia	https://commons.wikimedia.org/w/index.php?search=Callimico+goeldii&title=Special:Search&go=Go&ns0=1&ns6=1&ns12=1&ns14=1&ns100=1&ns106=1#/media/File:Springtamarin2_Callimico_goeldii_HalleZoo.JPG
Callimico goeldii	Goeldi's marmoset	4	Commons Wikimedia	https://www.biolib.cz/en/image/id377343/
Callimico goeldii	Goeldi's marmoset	5	Commons Wikimedia	https://commons.wikimedia.org/w/index.php?search=Callimico+goeldii&title=Special:Search&go=Go&ns0=1&ns6=1&ns12=1&ns14=1&ns100=1&ns106=1#/media/File:Callimico_goeldii_at_the_Bronx_Zoo_002.jpg
Callimico goeldii	Goeldi's marmoset	6	Commons Wikimedia	https://www.biolib.cz/en/image/id311237/
Callimico goeldii	Goeldi's marmoset	7	Commons Wikimedia	https://commons.wikimedia.org/w/index.php?title=Special:Search&limit=20&offset=20&profile=default&search=Callimico+goeldii&advancedSearch-current={}&ns0=1&ns6=1&ns12=1&ns14=1&ns100=1&ns106=1#/media/File:Callimico_goeldii_at_the_Bronx_Zoo_003.jpg
Callimico goeldii	Goeldi's marmoset	8	Commons Wikimedia	https://commons.wikimedia.org/w/index.php?title=Special:Search&limit=20&offset=20&profile=default&search=Callimico+goeldii&advancedSearch-current={}&ns0=1&ns6=1&ns12=1&ns14=1&ns100=1&ns106=1#/media/File:Springtamarin-01.jpg
Callimico goeldii	Goeldi's marmoset	9	Commons Wikimedia	https://commons.wikimedia.org/w/index.php?title=Special:Search&limit=20&offset=20&profile=default&search=Callimico+goeldii&advancedSearch-current={}&ns0=1&ns6=1&ns12=1&ns14=1&ns100=1&ns106=1#/media/File:Goeldi's_Marmoset.jpg
Callimico goeldii	Goeldi's marmoset	10	Commons Wikimedia	https://commons.wikimedia.org/w/index.php?title=Special:Search&limit=20&offset=40&profile=default&search=Callimico+goeldii&advancedSearch-current={}&ns0=1&ns6=1&ns12=1&ns14=1&ns100=1&ns106=1#/media/File:Aquarium_Nov_24th,_2013_(11071602274).jpg
Galago senegalensis	Senegal bushbaby	1	Commons Wikimedia	https://commons.wikimedia.org/w/index.php?sort=relevance&search=Galago+senegalensis&title=Special:Search&profile=advanced&fulltext=1&advancedSearch-current=%7B%7D&ns0=1&ns6=1&ns12=1&ns14=1&ns100=1&ns106=1#/media/File:Galago_senegalensis_au_JBZ_de_l'UAC_01.jpg
Galago senegalensis	Senegal bushbaby	2	Commons Wikimedia	https://commons.wikimedia.org/w/index.php?sort=relevance&search=Galago+senegalensis&title=Special:Search&profile=advanced&fulltext=1&advancedSearch-current=%7B%7D&ns0=1&ns6=1&ns12=1&ns14=1&ns100=1&ns106=1#/media/File:Galago_senegalensis_au_JBZ_de_l'UAC_02.jpg
Galago senegalensis	Senegal bushbaby	3	Commons Wikimedia	https://commons.wikimedia.org/w/index.php?title=Special:Search&limit=20&offset=20&ns0=1&ns6=1&ns12=1&ns14=1&ns100=1&ns106=1&search=Galago+senegalensis&advancedSearch-current={}#/media/File:Komba_u%C5%A1at%C3%A1.jpg
Galago senegalensis	Senegal bushbaby	4	Commons Wikimedia	https://commons.wikimedia.org/w/index.php?title=Special:Search&limit=20&offset=20&ns0=1&ns6=1&ns12=1&ns14=1&ns100=1&ns106=1&search=Galago+senegalensis&advancedSearch-current={}#/media/File:Komba_u%C5%A1at%C3%A12.jpg
Galago senegalensis	Senegal bushbaby	5	Commons Wikimedia	https://upload.wikimedia.org/wikipedia/commons/d/d9/Galago_senegalensis.jpg
Galago senegalensis	Senegal bushbaby	6	BioLib.cz	https://www.biolib.cz/en/image/id260804/
Galago senegalensis	Senegal bushbaby	7	BioLib.cz	https://www.biolib.cz/en/image/id12007/
Galago senegalensis	Senegal bushbaby	8	BioLib.cz	https://www.biolib.cz/en/image/id12008/
Galago senegalensis	Senegal bushbaby	9	BioLib.cz	https://www.biolib.cz/en/image/id280855/
Galago senegalensis	Senegal bushbaby	10	BioLib.cz	https://www.biolib.cz/en/image/id260805/
Nycticebus coucang	Slow loris	1	Commons Wikimedia	https://commons.wikimedia.org/w/index.php?search=Nycticebus+coucang&title=Special%3ASearch&go=Go&ns0=1&ns6=1&ns12=1&ns14=1&ns100=1&ns106=1#/media/File:Nycticebus_coucang_003.jpg
Nycticebus coucang	Slow loris	2	Commons Wikimedia	https://commons.wikimedia.org/w/index.php?search=Nycticebus+coucang&title=Special%3ASearch&go=Go&ns0=1&ns6=1&ns12=1&ns14=1&ns100=1&ns106=1#/media/File:Nycticebus_coucang_004.jpg
Loris lydekkerianus nordicus	Loris	2	BioLib.cz	https://www.biolib.cz/en/image/id189294/
Loris lydekkerianus nordicus	Loris	3	BioLib.cz	https://www.biolib.cz/en/image/id189293/
Eulemur fulvus	Brown lemur	1	Commons Wikimedia	https://upload.wikimedia.org/wikipedia/commons/a/a3/Common_brown_lemur_%28Eulemur_fulvus%29_male.jpg
Eulemur fulvus	Brown lemur	2	Commons Wikimedia	https://upload.wikimedia.org/wikipedia/commons/0/07/Common_brown_lemur_%28Eulemur_fulvus%29.jpg
Eulemur fulvus	Brown lemur	3	Commons Wikimedia	https://upload.wikimedia.org/wikipedia/commons/e/ee/Common_Brown_Lemur_%28Eulemur_fulvus%29_%2845307292552%29.jpg
Eulemur fulvus	Brown lemur	4	Commons Wikimedia	https://upload.wikimedia.org/wikipedia/commons/b/b5/Brown_Lemur_in_Andasibe.jpg
Eulemur fulvus	Brown lemur	5	Commons Wikimedia	https://upload.wikimedia.org/wikipedia/commons/7/7c/Bruine_maki_Vakona-eiland_03.JPG
Eulemur fulvus	Brown lemur	6	Commons Wikimedia	https://upload.wikimedia.org/wikipedia/commons/8/8e/Bruine_maki_01.JPG
Eulemur fulvus	Brown lemur	7	Commons Wikimedia	https://upload.wikimedia.org/wikipedia/commons/8/85/Bruine_maki_Vakona-eiland_02.JPG
Eulemur fulvus	Brown lemur	8	Commons Wikimedia	https://upload.wikimedia.org/wikipedia/commons/5/50/Bruine_maki_Vakona-eiland_04.JPG
Eulemur fulvus	Brown lemur	9	Commons Wikimedia	https://upload.wikimedia.org/wikipedia/commons/a/af/Bruine_maki_02.JPG
Eulemur fulvus	Brown lemur	10	Commons Wikimedia	https://upload.wikimedia.org/wikipedia/commons/f/f2/Sommerausflug_der_deutschen_Samstagschule_in_Edinburgh%2C_2012_%287434852830%29.jpg
Varecia rubra	Red ruffed lemur	1	Commons Wikimedia	https://upload.wikimedia.org/wikipedia/commons/7/7d/Red_ruffed_lemur_%28Varecia_rubra%29_head.jpg
Varecia rubra	Red ruffed lemur	2	Commons Wikimedia	https://upload.wikimedia.org/wikipedia/commons/5/54/Varecia_rubra_im_Detail.jpg
Varecia rubra	Red ruffed lemur	3	Commons Wikimedia	https://upload.wikimedia.org/wikipedia/commons/c/cf/Red_ruffed_lemur_%28Varecia_rubra%29.jpg
Varecia rubra	Red ruffed lemur	4	Commons Wikimedia	https://upload.wikimedia.org/wikipedia/commons/f/fa/Varecia_rubra.7.jpg
Varecia rubra	Red ruffed lemur	5	Commons Wikimedia	https://upload.wikimedia.org/wikipedia/commons/0/0a/Vari_roux_%28Varecia_rubra%29.jpg
Varecia rubra	Red ruffed lemur	6	Commons Wikimedia	https://upload.wikimedia.org/wikipedia/commons/1/1b/Varecia_rubra_%28habitus%29.jpg
Varecia rubra	Red ruffed lemur	7	Commons Wikimedia	https://upload.wikimedia.org/wikipedia/commons/1/1f/Gelsenkirchen_-_Zoom_-_Afrika_-_Varecia_rubra_07_ies.jpg
Varecia rubra	Red ruffed lemur	8	Commons Wikimedia	https://upload.wikimedia.org/wikipedia/commons/a/a8/Roter_Vari_Varecia_rubra_Tierpark_Hellabrunn-5.jpg
Varecia rubra	Red ruffed lemur	9	Commons Wikimedia	https://upload.wikimedia.org/wikipedia/commons/1/15/Roter_Vari_Varecia_rubra_Tierpark_Hellabrunn-1.jpg
Varecia rubra	Red ruffed lemur	10	Commons Wikimedia	https://upload.wikimedia.org/wikipedia/commons/7/7c/Varecia_rubra%2C_R%C3%A9serve_Zoologique_de_Calviac.jpg
Varecia variegata	Black and white ruffed lemur	1	Commons Wikimedia	https://upload.wikimedia.org/wikipedia/commons/a/a6/Varecia_variegata_2.jpg
Varecia variegata	Black and white ruffed lemur	2	Commons Wikimedia	https://upload.wikimedia.org/wikipedia/commons/5/58/Varecia_variegata_variegata_at_Allwetterzoo_M%C3%BCnster_1_August_2020_JM_%284%29.jpg
Varecia variegata	Black and white ruffed lemur	3	Commons Wikimedia	https://upload.wikimedia.org/wikipedia/commons/c/c8/Varecia_variegata_variegata_at_Allwetterzoo_M%C3%BCnster_1_August_2020_JM_%282%29.jpg
Varecia variegata	Black and white ruffed lemur	4	Commons Wikimedia	https://upload.wikimedia.org/wikipedia/commons/5/5d/Black_and_white_ruffed_lemur_of_the_genus_Varecia.jpg
Varecia variegata	Black and white ruffed lemur	5	Commons Wikimedia	https://upload.wikimedia.org/wikipedia/commons/d/d6/Varecia_variegata_2_t.JPG
Varecia variegata	Black and white ruffed lemur	6	Commons Wikimedia	https://upload.wikimedia.org/wikipedia/commons/4/4a/Varecia_variegata_-_snout.jpg
Varecia variegata	Black and white ruffed lemur	7	Commons Wikimedia	https://upload.wikimedia.org/wikipedia/commons/f/fc/Varecia_variegata_9.jpg
Varecia variegata	Black and white ruffed lemur	8	Commons Wikimedia	https://upload.wikimedia.org/wikipedia/commons/b/b1/Black_and_White_Ruffed_Lemur_037.jpg
Varecia variegata	Black and white ruffed lemur	9	Commons Wikimedia	https://upload.wikimedia.org/wikipedia/commons/0/05/Schwarzwei%C3%9Fer_vari_Madagaskar_2.jpg
Varecia variegata	Black and white ruffed lemur	10	Commons Wikimedia	https://upload.wikimedia.org/wikipedia/commons/b/bc/Black_and_White_Ruffed_Lemur_036.jpg
